# Supplementary material for: Equine Endothelial Cells Show Pro-Angiogenic Behaviours in Response to Fibroblast Growth Factor 2 but Not Vascular Endothelial Growth Factor A
Source: Int J Mol Sci. 2024 May 30;25(11):6017. doi: 10.3390/ijms25116017 (PMC11172845; doi:10.3390/ijms25116017)
Supplement: Supplementary file 1 [file ijms-25-06017-s001.zip]

Archive with 5 entries (4 files):
- ijms-2938826-supplementary/__MACOSX/
- ijms-2938826-supplementary/__MACOSX/._Original blots.docx
- ijms-2938826-supplementary/__MACOSX/._Supplemental materials IJMS.docx
- ijms-2938826-supplementary/Original blots.pdf
- ijms-2938826-supplementary/Supplemental materials IJMS.pdf
